# Supplementary material for: Three New Prenylated Dihydrobenzofurans and a New Flavonoid Glycoside from the Aerial Parts of Myrsine seguinii
Source: Molecules. 2025 Aug 14;30(16):3385. doi: 10.3390/molecules30163385 (PMC12388544; doi:10.3390/molecules30163385)
Supplement: Supplementary file 1 [file molecules-30-03385-s001.zip]

Archive with 1 entries (1 files):
- molecules-3802622-supplementary.pdf
